# Supplementary material for: Assessing Ultrasonography as a Diagnostic Tool for Porcine Cysticercosis
Source: PLoS Negl Trop Dis. 2017 Jan 5;11(1):e0005282. doi: 10.1371/journal.pntd.0005282 (PMC5242540; doi:10.1371/journal.pntd.0005282)
Supplement: S2 Appendix — Characteristics, serology, necropsy, tongue examination, and ultrasound examination data of 152 study pigs. (XLS) [file pntd.0005282.s002.xls]

## Sheet: Data
id_animal	sex	age	weight	tongue	nbands	VcystNEC	DcystNEC	CalNEC	TCystNEC	VcystUS	DcystUS	CalUS	TCystUS	villa	casa
66630	1	7	14	0	3	0	0	0	0	0	0	0	0	507	12
68593	0	12	28	0	2	1	0	0	1	0	0	0	0	507	17
68591	0	10	36	0	3	1	0	0	1	0	0	0	0	507	17
66623	0	8	9	0	1	0	0	0	0	0	0	0	0	507	18
66622	1	8	10	0	1	0	1	0	1	0	0	0	0	507	18
66618	0	7	9	0	2	0	0	0	0	1	0	0	1	507	20
66617	0	28	38	0	3	0	4	0	4	0	0	0	0	507	20
66611	0	20	23	0	1	0	0	0	0	0	0	0	0	507	20
63710	1	11	27	0	1	0	0	0	0	0	0	0	0	507	20
63705	0	17	30	0	3	0	0	0	0	0	0	0	0	507	20
63639	0	6	25	0	3	0	0	0	0	0	0	0	0	507	24
62719	0	24	70	0	1	0	0	0	0	0	0	0	0	507	32
62703	0	9	33	0	3	0	0	0	0	0	0	0	0	507	36
68680	1	6	15	1	1	0	3	0	3	0	0	0	0	507	51
66081	1	8	15	0	2	0	0	0	0	0	0	0	0	510	12
68638	1	6	31	0	1	0	0	0	0	0	0	0	0	510	15
68637	0	6	26	0	1	0	0	0	0	0	0	0	0	510	15
68636	1	6	41	0	1	0	0	0	0	2	0	0	2	510	15
68635	1	6	31	0	1	0	0	0	0	0	0	1	1	510	15
66103	0	7	36	0	3	0	0	0	0	13	0	0	13	510	23
66093	0	6	19	0	3	0	0	0	0	0	0	0	0	510	26
68620	1	6	18	0	3	1	0	0	1	0	0	0	0	510	26
66100	1	6	14	0	5	0	0	0	0	0	3	0	3	510	26
66096	0	6	17	0	4	0	0	0	0	0	0	0	0	510	26
63023	1	18	29	0	1	0	0	0	0	0	0	0	0	510	35
63669	1	10	17	1	6	1932	83	0	2015	40	0	0	40	510	35
63018	1	14	26	0	5	18	7	0	25	2	0	0	2	510	35
63026	0	21	34	0	3	2	1	0	3	1	0	1	2	510	35
63024	1	14	26	0	3	0	1	0	1	0	0	0	0	510	35
63670	0	10	14	0	6	78	11	0	89	0	0	0	0	510	35
68715	0	6	15	0	4	0	20	0	20	0	0	0	0	510	40
66107	0	10	33	0	4	0	3	0	3	0	0	0	0	510	54
66109	0	10	35	0	3	0	0	0	0	0	0	0	0	510	54
63679	0	12	25	0	3	0	0	0	0	0	0	0	0	510	54
68643	0	24	44	0	1	2	0	0	2	0	0	0	0	510	54
66294	0	16	20	0	1	0	0	0	0	0	0	0	0	510	54
66321	1	8	37	0	2	0	0	0	0	0	0	0	0	510	56
63528	1	12	66	0	2	0	0	0	0	2	0	0	2	510	57
62606	0	24	42	0	3	0	0	0	0	0	0	0	0	510	62
63580	1	8	23	0	2	0	0	0	0	0	0	0	0	510	79
66295	1	10	20	0	5	0	0	0	0	0	0	0	0	510	89
66115	0	9	26	0	1	0	0	0	0	0	0	0	0	510	94
66665	1	9	64	0	2	0	0	0	0	0	0	0	0	510	110
66319	0	6	13	0	4	1	0	0	1	0	0	0	0	515	8
66318	0	6	15	1	3	0	0	0	0	0	0	0	0	515	8
66317	1	6	22	0	3	0	0	0	0	0	0	0	0	515	8
66316	1	6	18	0	3	1	0	0	1	0	0	0	0	515	8
63747	0	32	48	1	7	2114	0	0	2114	29	0	0	29	515	12
63771	0	10	25	0	3	4	0	0	4	0	0	0	0	515	20
66287	1	9	17	0	3	0	0	0	0	0	0	0	0	515	26
63764	0	11	27	0	2	0	0	0	0	0	0	0	0	515	27
64042	0	11	36	0	4	0	0	0	0	0	0	0	0	515	29
64039	0	11	36	0	2	0	0	0	0	0	0	0	0	515	29
64047	0	10	10	0	4	1	0	0	1	0	0	0	0	515	30
63778	0	10	25	1	7	1309	0	0	1309	11	0	0	11	515	31
66311	0	8	15	0	1	0	0	0	0	0	0	0	0	515	34
63790	1	11	38	0	5	7	0	0	7	0	0	0	0	515	40
66292	1	11	36	1	7	4027	4	0	4031	12	0	0	12	515	44
64016	0	7	32	1	7	2827	0	0	2827	32	0	0	32	515	59
68941	0	7	57	1	3	19816	0	0	19816	40	0	0	40	515	90
64663	0	10	19	1	6	34182	3	0	34185	40	0	0	40	517	6
64662	1	10	25	1	5	1838	0	0	1838	29	0	0	29	517	6
64660	1	10	31	0	7	14	0	0	14	0	0	0	0	517	7
68861	0	6	21	0	2	0	0	0	0	0	0	0	0	517	7
68862	0	6	18	0	3	1	0	0	1	0	0	0	0	517	7
65201	0	7	21	0	1	0	0	0	0	0	0	0	0	517	24
66465	0	8	19	0	1	0	1	0	1	0	0	0	0	517	29
68867	1	6	20	0	1	1	0	0	1	0	0	0	0	517	41
68864	1	6	23	0	3	0	0	0	0	0	0	0	0	517	41
68870	1	6	18	0	2	0	0	0	0	0	1	0	1	517	41
68865	0	6	24	0	2	0	0	0	0	0	0	0	0	517	41
63737	0	15	46	0	3	0	0	0	0	0	0	0	0	566	3
63736	1	15	38	0	3	1	0	0	1	0	0	0	0	566	3
63734	0	15	35	0	4	0	1	0	1	0	0	0	0	566	3
66501	0	12	40	0	3	1	0	0	1	0	0	0	0	566	36
66502	1	11	17	0	2	0	0	0	0	0	0	0	0	566	37
61995	0	11	45	0	3	0	0	0	0	1	0	0	1	566	37
63729	1	16	27	0	2	0	0	0	0	0	0	0	0	566	55
66516	0	8	11	0	2	0	0	0	0	1	0	0	1	566	55
66519	0	10	20	0	4	1	0	0	1	0	0	0	0	566	55
66639	1	12	33	0	1	0	0	0	0	0	0	0	0	566	77
61936	0	15	39	0	3	0	1	0	1	0	0	0	0	566	79
61927	0	17	41	0	2	0	0	0	0	0	0	0	0	566	85
63504	1	19	19	0	3	0	1	0	1	0	0	0	0	566	85
68582	1	6	28	0	2	1	0	0	1	0	0	0	0	566	100
62737	0	12	74	0	2	0	0	0	0	0	0	0	0	566	100
63625	1	9	22	0	2	0	0	0	0	0	0	0	0	566	104
66248	1	10	21	0	2	0	0	0	0	0	0	0	0	567	1
68170	1	7	16	0	3	0	0	0	0	8	0	0	8	567	2
66003	1	8	10	0	2	0	0	0	0	1	0	0	1	567	3
64105	0	10	28	0	2	0	0	0	0	2	0	0	2	567	11
66017	0	7	7	0	5	0	0	0	0	2	0	0	2	567	19
64121	1	18	36	0	7	56	0	0	56	0	0	0	0	567	20
64124	1	18	26	0	4	1	0	0	1	2	0	0	2	567	21
66019	0	6	13	0	3	0	0	0	0	1	0	0	1	567	23
66838	1	12	33	0	4	0	0	0	0	2	0	0	2	567	23
66029	1	9	12	0	2	0	0	0	0	0	0	0	0	567	37
63229	0	13	33	0	4	0	0	0	0	0	0	0	0	567	45
63983	0	7	21	0	2	0	0	0	0	0	0	0	0	567	59
63976	0	13	28	0	2	0	4	0	4	0	0	0	0	567	59
66243	1	9	27	0	3	0	0	0	0	0	0	0	0	567	59
63226	1	16	42	0	4	0	1	0	1	0	0	0	0	567	62
63227	0	17	42	1	7	3815	1	0	3816	15	0	0	15	567	62
68858	0	12	51	0	2	0	0	0	0	0	0	0	0	567	71
66244	1	14	57	0	3	0	0	0	0	2	0	0	2	567	71
63987	1	12	44	0	4	0	2	0	2	0	0	0	0	567	71
68859	1	12	60	0	4	0	0	0	0	4	0	0	4	567	71
64095	1	12	42	1	7	4992	1	0	4993	12	0	0	12	567	71
66426	1	9	23	0	3	0	0	0	0	0	0	0	0	567	77
66427	1	9	28	0	3	6	0	0	6	0	0	0	0	567	77
63070	0	12	29	0	2	0	0	0	0	4	0	0	4	567	80
68905	1	8	9	0	3	0	0	0	0	3	0	0	3	567	81
64072	0	12	19	0	2	0	0	0	0	1	0	0	1	567	83
66203	0	8	17	0	3	0	0	0	0	0	0	0	0	567	83
66204	0	8	13	0	3	3	0	0	3	0	0	0	0	567	83
68930	0	9	50	0	2	0	0	0	0	0	1	0	1	567	104
66223	0	8	15	0	3	2	1	0	3	0	0	0	0	567	113
64973	1	12	16	0	3	0	0	0	0	0	0	0	0	567	122
68909	0	8	42	0	3	89	0	0	89	1	0	0	1	567	125
64978	0	12	33	0	3	1	0	0	1	0	0	0	0	567	126
66213	0	9	19	0	2	2	0	0	2	0	0	0	0	567	130
66212	1	8	19	0	2	0	0	0	0	0	0	0	0	567	130
63996	0	12	28	0	2	1	0	0	1	0	0	0	0	567	146
63166	0	15	26	0	1	0	0	0	0	0	0	0	0	567	161
63164	1	15	22	0	2	0	1	0	1	0	0	0	0	567	161
64173	1	12	30	0	3	0	0	0	0	0	0	0	0	567	186
63111	0	16	46	0	5	20	0	0	20	1	0	0	1	567	186
64196	1	8	38	0	3	0	0	0	0	0	0	0	0	567	194
66456	0	16	16	0	4	4	1	0	5	1	0	0	1	568	59
66459	0	6	11	0	2	0	0	0	0	0	0	0	0	568	59
66460	0	6	11	0	3	0	0	0	0	0	0	0	0	568	59
64726	1	12	33	0	7	545	4	0	549	2	0	0	2	568	60
68614	0	6	13	0	2	0	0	0	0	0	0	0	0	568	60
64983	1	12	27	0	6	2	0	0	2	0	0	0	0	568	60
64984	1	12	25	0	4	0	0	0	0	0	0	0	0	568	60
68619	0	6	13	0	1	0	0	0	0	0	0	0	0	568	70
63910	1	12	44	0	3	4	26	0	30	1	1	0	2	568	106
66462	0	7	19	0	3	1	0	0	1	0	0	0	0	568	106
64613	1	8	27	0	4	0	1	0	1	0	0	0	0	569	13
63964	0	8	68	0	3	0	0	0	0	0	0	0	0	569	13
66053	0	10	33	0	3	0	0	0	0	0	0	0	0	569	18
66056	0	8	31	0	2	0	0	0	0	0	0	0	0	569	23
66066	1	9	42	0	2	0	0	0	0	0	0	0	0	569	24
64655	0	26	32	1	6	27	0	0	27	1	0	0	1	569	32
64653	0	11	19	0	1	0	0	0	0	0	0	0	0	569	34
64648	1	12	15	0	5	0	0	0	0	0	0	0	0	569	37
68935	1	8	12	0	4	27	0	0	27	2	0	0	2	569	37
68936	1	8	11	0	2	0	3	0	3	0	0	0	0	569	37
66901	0	10	17	0	5	13	5	1	19	0	0	0	0	569	40
66902	1	10	24	0	3	0	13	0	13	0	0	0	0	569	40
63391	0	7	33	0	3	0	0	0	0	0	0	0	0	569	46
64627	1	14	34	0	3	0	0	0	0	0	0	0	0	569	52

## Sheet: Glossary
Glossary
id_animal	Unique animal identifier
sex	1: Male, 0: Female
tongue	1: Positive (cysts identified through tongue examination), 0: Negative
nbands	Number of positive bands based for cysticercosis antibodies based on EITB serology (1-7)
VcystNEC	Number of viable cysts found on necroscopic examination
DcystNEC	Number of degenerated cysts found on necroscopic examinatiton
CalNEC	Number of calcified cysts found on necroscopic examination
TCystNEC	Total combined number of cysts found on necroscopic examination
VcystUS	Number of viable cysts identified on ultrasonographic examinationn
DcystUS	Number of degenerated cysts identified on ultrasonographic examinationn
CalUS	Number of calcified cysts identified on ultrasonographic examinationn
TcystUS	Total combined number of cysts identified on ultrasonographic examinationn
Villa	Village identifier: 507-Cahacho | 510-La Saucha | 515-Tomapampa de cardal | 517-Minas de Jambur | 566-Puente Quiroz | 567-Culqui | 568-Algodonal | 569-Buenos Aires
Casa	Unique household identifier
